# Supplementary material for: Analysis of Volatile Anesthetic-Induced Organ Protection in Simultaneous Pancreas–Kidney Transplantation
Source: J Clin Med. 2022 Jun 13;11(12):3385. doi: 10.3390/jcm11123385 (PMC9225086; doi:10.3390/jcm11123385)
Supplement: Supplementary file 1 [file jcm-11-03385-s001.zip]

Archive with 1 entries (1 files):
- jcm-1634832-supplementary.pdf
